# Supplementary material for: Could an event of extreme drought (2019-2020) affect the feeding ecology of Bubo magellanicus (Gmelin 1788) (Strigiformes: Strigidae) in a Mediterranean region of Chile?
Source: PeerJ. 2023 May 1;11:e15020. doi: 10.7717/peerj.15020 (PMC10158770; doi:10.7717/peerj.15020)
Supplement: Supplemental Information 4 [file peerj-11-15020-s004.csv]

N	Season	Weight	length	Width
1	Autumn	2.208274414	1.808288771	0.955511445
2	Autumn	1.504077397	1.704748092	0.832909123
3	Autumn	1.791759469	1.704748092	0.741937345
4	Autumn	1.931521412	1.722766598	0.916290732
5	Autumn	1.824549292	1.667706821	0.78845736
6	Autumn	1.62924054	1.722766598	1.098612289
7	Autumn	1.840549633	1.757857918	0.955511445
8	Autumn	1.458615023	1.609437912	0.78845736
9	Autumn	1.686398954	1.757857918	0.741937345
10	Autumn	1.887069649	1.757857918	0.875468737
11	Autumn	2.091864062	1.722766598	0.955511445
12	Autumn	1.704748092	1.757857918	0.955511445
13	Autumn	1.458615023	1.609437912	0.916290732
14	Autumn	1.774952351	1.62924054	0.993251773
15	Autumn	2.197224577	1.609437912	1.064710737
16	Autumn	1.85629799	1.722766598	0.832909123
17	Autumn	1.840549633	1.526056303	0.78845736
18	Autumn	1.686398954	1.410986974	0.741937345
19	Autumn	1.757857918	1.526056303	0.875468737
20	Autumn	1.791759469	1.568615918	0.955511445
21	Autumn	1.722766598	1.568615918	0.78845736
22	Autumn	1.871802177	1.481604541	0.875468737
23	Autumn	1.791759469	1.62924054	1.029619417
24	Autumn	2.2300144	1.945910149	0.832909123
25	Autumn	1.757857918	1.589235205	0.741937345
26	Autumn	1.987874348	1.774952351	0.832909123
27	Autumn	1.960094784	1.648658626	0.741937345
28	Autumn	1.740466175	1.609437912	0.916290732
29	Autumn	1.704748092	1.193922468	0.875468737
30	Autumn	1.648658626	1.360976553	0.916290732
1	Winter	1.871802177	2.151762203	1.098612289
2	Winter	1.568615918	1.609437912	0.916290732
3	Winter	1.774952351	1.704748092	0.875468737
4	Winter	1.62924054	1.30833282	0.916290732
5	Winter	1.30833282	1.458615023	0.741937345
6	Winter	1.931521412	1.526056303	1.098612289
7	Winter	1.335001067	1.547562509	0.78845736
8	Winter	0.875468737	1.252762968	0.693147181
9	Winter	1.481604541	1.481604541	1.16315081
10	Winter	0.875468737	1.504077397	0.693147181
11	Winter	1.774952351	1.648658626	1.131402111
12	Winter	0.641853886	1.223775432	0.587786665
13	Winter	1.667706821	1.589235205	0.741937345
14	Winter	1.410986974	1.252762968	0.78845736
15	Winter	0.587786665	1.193922468	1.029619417
16	Winter	1.609437912	1.526056303	0.832909123
17	Winter	1.568615918	1.547562509	0.916290732
18	Winter	1.098612289	1.30833282	0.955511445
19	Winter	1.16315081	1.410986974	0.641853886
20	Winter	1.435084525	1.504077397	0.693147181
21	Winter	1.064710737	1.386294361	0.916290732
22	Winter	1.360976553	1.458615023	0.78845736
23	Winter	1.458615023	1.435084525	0.916290732
24	Winter	1.280933845	1.526056303	0.78845736
25	Winter	1.029619417	1.481604541	0.741937345
26	Winter	1.064710737	1.252762968	0.741937345
27	Winter	1.704748092	1.722766598	0.832909123
28	Winter	1.568615918	1.704748092	0.955511445
29	Winter	1.526056303	1.722766598	1.029619417
30	Winter	1.410986974	1.504077397	0.916290732
1	Spring	1.808288771	1.648658626	0.916290732
2	Spring	2.32238772	1.504077397	1.131402111
3	Spring	2.388762789	2.066862759	0.693147181
4	Spring	1.916922612	1.704748092	0.78845736
5	Spring	1.722766598	1.504077397	0.875468737
6	Spring	1.960094784	1.704748092	0.832909123
7	Spring	1.481604541	1.458615023	0.741937345
8	Spring	1.85629799	1.386294361	0.832909123
9	Spring	1.945910149	1.704748092	0.78845736
10	Spring	1.547562509	1.435084525	0.741937345
11	Spring	1.458615023	1.360976553	0.78845736
12	Spring	1.252762968	1.30833282	0.875468737
13	Spring	1.686398954	1.667706821	0.916290732
14	Spring	1.609437912	1.526056303	0.832909123
15	Spring	1.740466175	1.686398954	0.693147181
16	Spring	1.547562509	1.410986974	0.693147181
17	Spring	1.824549292	1.648658626	0.955511445
18	Spring	1.667706821	1.609437912	0.875468737
19	Spring	2.054123734	1.757857918	0.916290732
20	Spring	1.722766598	1.504077397	0.832909123
21	Spring	1.887069649	1.504077397	0.955511445
22	Spring	1.704748092	1.335001067	0.832909123
23	Spring	1.589235205	1.435084525	0.916290732
24	Spring	2.116255515	1.791759469	1.386294361
25	Spring	1.648658626	1.386294361	0.916290732
26	Spring	1.360976553	1.386294361	0.78845736
27	Spring	1.547562509	1.252762968	0.875468737
28	Spring	2.219203484	1.931521412	1.098612289
29	Spring	1.887069649	1.740466175	1.029619417
30	Spring	1.887069649	1.871802177	0.993251773
1	Summer	1.740466175	1.547562509	0.993251773
2	Summer	1.808288771	1.62924054	1.029619417
3	Summer	1.871802177	1.667706821	0.955511445
4	Summer	2.054123734	1.902107526	1.029619417
5	Summer	1.648658626	1.609437912	0.693147181
6	Summer	1.902107526	1.504077397	0.993251773
7	Summer	1.722766598	1.435084525	0.993251773
8	Summer	1.887069649	1.916922612	0.78845736
9	Summer	1.757857918	1.840549633	0.741937345
10	Summer	1.667706821	1.686398954	1.131402111
11	Summer	1.740466175	1.252762968	0.916290732
12	Summer	1.808288771	1.62924054	0.78845736
13	Summer	1.791759469	1.887069649	0.693147181
14	Summer	1.589235205	1.481604541	0.78845736
15	Summer	1.824549292	1.609437912	0.832909123
16	Summer	1.16315081	1.16315081	0.693147181
17	Summer	1.098612289	1.252762968	0.641853886
18	Summer	1.686398954	1.526056303	0.78845736
19	Summer	1.504077397	1.410986974	0.693147181
20	Summer	1.722766598	1.609437912	0.741937345
21	Summer	1.774952351	1.62924054	0.78845736
22	Summer	1.722766598	1.648658626	0.78845736
23	Summer	1.504077397	1.704748092	0.741937345
24	Summer	1.458615023	1.547562509	0.693147181
25	Summer	1.410986974	1.252762968	1.131402111
26	Summer	1.481604541	1.435084525	0.993251773
27	Summer	1.098612289	1.481604541	0.693147181
28	Summer	1.648658626	1.435084525	0.916290732
29	Summer	1.85629799	1.871802177	0.741937345
0.3	Summer	1.704748092	1.481604541	1.029619417
